# Supplementary material for: Generalized Portrait of Cancer Metabolic Pathways Inferred from a List of Genes Overexpressed in Cancer
Source: Genet Res Int. 2014 Aug 27;2014:646193. doi: 10.1155/2014/646193 (PMC4163292; doi:10.1155/2014/646193)
Supplement: Supplementary file 1 — A list of genes overrepresented in cancer EST libraries. We used two statistical filters for prediction of genes that are overexpressed accross all available cancer EST libraries without classifying them into types and subtypes. The name, the total number of cancer ESTs, the number of cancer ESTs, the total number of normal ESTs, the number of normal ESTs, and a brief description is provided for each gene. [file 646193.f1.xls]

## Sheet: c_g1
Supplementary Table S1. A list of genes overrepresented in cancer EST libraries
Gene name	#Cancer ESTs	#Cancer libraries	#Normal ESTs	#Normal libraries	Description
EEF1A1	26747	380	54872	1436	translation elongation factor
GAPDH	11388	300	9446	858	glyceraldehyde-3-phosphate dehydrogenase
ACTG1	9831	295	8826	879	actin gamma
FTH1	5264	260	6627	758	ferritin, heavy polypeptide 1
EEF1G	6575	255	7185	783	eukaryotic translation elongation factor 1 gamma				has N-terminal glutathione transferase domain
RPLP0	6583	253	6400	683	ribosomal protein, large, P0
HSP90AB1	4035	253	7178	801	heat shock protein 90kDa alpha (cytosolic), class B member 1
PKM2	4794	248	7593	760	pyruvate kinase, muscle
FTL	4495	246	7784	599	ferritin, light polypeptide
RPL3	6278	242	7463	753	ribosomal protein L3
ENO1	5527	242	8063	741	enolase 1
RPL13A	3597	241	5255	587	ribosomal protein L13a
GNB2L1	4812	233	5370	673	guanine nucleotide binding protein (G protein), beta polypeptide 2-like							lung cancer oncogene
RPS6	2610	232	4224	620	ribosomal protein S6
PABPC1	1813	231	3722	746	poly(A) binding protein, cytoplasmic 1				The protein shuttles between the nucleus and cytoplasm and binds to the 3' poly(A) tail of eukaryotic messenger RNAs via RNA-recognition motifs. The binding of this protein to poly(A) promotes ribosome recruitment and translation initiation
RPL4	4430	227	6143	742	ribosomal protein L4
TUBB	3908	225	6760	636	tubulin, beta class I
RPL10	2764	224	5768	658	ribosomal protein L10
HNRNPA1	2615	224	4790	682	heterogeneous nuclear ribonucleoprotein A1				The hnRNPs are RNA binding proteins and they complex with heterogeneous nuclear RNA (hnRNA). These proteins are associated with pre-mRNAs in the nucleus
PPIA	2638	222	4288	664	peptidylprolyl isomerase A (cyclophilin A)				PPIases catalyze the cis-trans isomerization of proline imidic peptide bonds in oligopeptides and accelerate the folding of proteins.
RPSA	3927	220	3652	545	ribosomal protein SA
ALDOA	2333	219	4398	593	aldolase A, fructose-bisphosphate				lung cancer antigen NY-LU-1
PSAP	1867	218	3885	667	prosaposin	This gene encodes a highly conserved glycoprotein which is a precursor for 4 cleavage products: saposins A, B, C, and D.											Saposins A-D localize primarily to the lysosomal compartment where they facilitate the catabolism of glycosphingolipids with short oligosaccharide groups.														PSAP is involved in prostate cancer invasion
RPL7A	3840	216	3288	485	ribosomal protein L7a
RPL13	2691	214	4033	470	ribosomal protein L13
TUBA1B	6078	213	12401	657	tubulin, alpha 1b
ANXA2	3218	213	3604	551	annexin A2		invasion proliferation breast cancer cells
RPS4X	2451	213	3707	648	ribosomal protein S4, X-linked
CALR	1109	213	1805	442	Calreticulin is a multifunctional protein that acts as a major Ca(2+)-binding (storage) protein in the lumen of the endoplasmic reticulum
RPS2	9404	208	6818	549	ribosomal protein S2
SENP3-EIF4A1	2590	205	3758	585	read-through transcription between the neighboring SUMO1/sentrin/SMT3 specific peptidase 3 (SENP3) and eukaryotic translation initiation factor 4A1 (EIF4A1) genes on chromosome 17																	The read-through transcript is a candidate for nonsense-mediated mRNA decay (NMD), and is thus unlikely to produce a protein product. [provided by RefSeq, Mar 2011]
PTMA	2040	205	3085	563	prothymosin, alpha		PTMA is known to play an important role in cell cycle regulation, proliferation, transcription, chromatin remodeling, oxidative stress-response and apoptosis [2]–[8]. Overexpression of PTMA has been reported in multiple malignancies.
RPL6	2125	202	3730	534	ribosomal protein L6
SQSTM1	2032	198	2295	505	sequestosome 1		a scaffolding/adaptor protein in concert with TNF receptor-associated factor 6 to mediate activation of NF-kB in response to upstream signals
EIF3C	1657	197	2762	565	eukaryotic translation initiation factor 3, subunit C
RPL9	2207	195	4770	539	ribosomal protein L9
TPI1	1994	195	2516	493	triosephosphate isomerase 1			atalyzes the isomerization of glyceraldehydes 3-phosphate (G3P) and dihydroxy-acetone phosphate (DHAP) in glycolysis and gluconeogenesis.
HMGN2	1617	195	2136	454	high mobility group nucleosomal binding domain 2					HMGN2 acts as a positive modulator of nuclear factor kappaB signalling
HNRNPC	1399	192	2491	511	heterogeneous nuclear ribonucleoprotein C (C1/C2)					RNA binding protein		with pre-RNA
CFL1	2013	191	2205	455	cofilin 1 (non-muscle)		The protein encoded by this gene can polymerize and depolymerize F-actin and G-actin in a pH-dependent manner. I
RPL7	1775	190	2691	463	ribosomal protein L7
RPL8	2314	189	2463	413	ribosomal protein L8
SLC25A6	1500	184	2384	435	solute carrier family 25 (mitochondrial carrier; adenine nucleotide translocator), member 6									The product of this gene functions as a gated pore that translocates ADP from the mitochondrial matrix into the cytoplasm. The protein is implicated in the function of the permability transition pore complex (PTPC), which regulates the release of mitochondrial products that induce apoptosis.
EEF1D	1324	182	1363	387	eukaryotic translation elongation factor 1 delta (guanine nucleotide exchange protein)
NPM1	3089	181	2861	520	nucleophosmin		bind single-stranded nucleic acids			biogenesis of ribosomes			upregulated in many cancers
RPL5	1477	181	2848	500	ribosomal protein L5
ATP1A1	1338	180	2493	584	ATPase, Na+/K+ transporting, alpha 1 polypeptide					digestive system
RPS9	1497	177	2003	368	ribosomal protein S9
RPL10A	2228	176	3151	458	ribosomal protein L10a
RPS5	1385	176	2084	415	ribosomal protein S5
RPL12	1091	175	2126	429	ribosomal protein L12
RPS10	1688	173	2732	375	ribosomal protein S10
YWHAZ	976	173	2138	487	tyrosine 3-monooxygenase/tryptophan 5-monooxygenase activation protein, zeta polypeptide which mediate signal transduction by binding to phosphoserine-containing proteins
PGAM1	1536	171	1989	368	phosphoglycerate mutase 1 (brain)
LDHB	2166	170	2216	376	lactate dehydrogenase B			renal carcinoma antigen NY-REN-46
RPL23A	2044	170	3448	423	ribosomal protein L23a
YBX1	1468	169	2004	347	Y box binding protein 1			CCAAT-binding transcription factor I subunit A
RAN	1242	168	1945	415	RAN, member RAS oncogene family
RAC1	713	168	1311	404	ras-related C3 botulinum toxin substrate 1
ATF4	1046	166	2232	461	activating transcription factor 4 (tax-responsive enhancer element B67)
LOC100294406	1908	165	3784	427	miscRNA	withdrawn
RPS19	1986	164	2642	338	ribosomal protein S19
CCT3	1773	164	2455	448	chaperonin containing TCP1, subunit 3 (gamma)					The complex folds various proteins, including actin and tubulin.
PRDX1	1358	164	1866	371	peroxiredoxin 1		thioredoxin-dependent peroxide reductase 2				This gene encodes a member of the peroxiredoxin family of antioxidant enzymes, which reduce hydrogen peroxide and alkyl hydroperoxides													This protein may have a proliferative effect and play a role in cancer development or progression.									Finding of elevated levels of PRDX1 in the serum of EOC patients versus normal/benign patients warrants further evaluation as a tumor specific biomarker for epithelial ovarian cancer.
SET	793	164	1192	385	SET protein (I2PP2A) is an inhibitor of PP2A, which regulates the phosphorylated Akt (protein kinase B) levels
CAPNS1	681	163	972	316	calcium-dependent protease small subunit 1
CTSD	903	161	1413	354	cathepsin D		lysosomal aspartyl protease			Expression of cathepsin-D in primary breast cancer and corresponding local recurrence or metastasis: an immunohistochemical study.																								glycosylation
CCT7	1368	160	2484	411	chaperonin containing TCP1, subunit 7				Unfolded polypeptides enter the central cavity of the complex and are folded in an ATP-dependent manner. The complex folds various proteins, including actin and tubulin.																required for cyclin E maturation
EIF4G1	798	160	1275	377	EIF4G1 eukaryotic translation initiation factor 4 gamma, 1
TUBB4B	1697	158	1793	360	tubulin, beta 4B class IVb
TAGLN2	998	158	1349	335	transgelin 2		tumor supressor
LGALS3BP	1059	157	973	302	lectin, galactoside-binding, soluble, 3 binding protein					LGALS3BP has been found elevated in the serum of patients with cancer and in those infected by the human immunodeficiency virus (HIV)
SERBP1	968	157	1628	401	SERPINE1 mRNA binding protein 1				In ovarian cancer, PAI-RBP1 is significantly overexpressed in tumor epithelial cells, suggesting a biological role in tumor invasion and metastasis. Its expression is higher in advanced disease.
PFN1	850	157	1354	364	profilin 1a member of the profilin family of small actin-binding proteins.
EIF3D	725	157	1450	416	Eukaryotic translation initiation factor-3 (eIF3)
PSMB4	746	156	789	283	proteasome beta type-4 subunit
TUBA1C	1265	155	1316	341	tubulin, alpha 1c
EEF1B2	762	155	1336	359	eukaryotic translation elongation factor 1 beta 1
RPS17	1894	153	2324	371	ribosomal protein S17
MUTED-TXNDC5	632	153	671	289	The read-through transcript is a candidate for nonsense-mediated mRNA decay (NMD) and is unlikely to produce a protein product
RPL17	1203	152	1979	373	ribosomal protein L17
RPL21	1147	150	2211	382	ribosomal protein L21
RPS16	1467	149	1670	375	ribosomal protein S16
PHB	578	148	1006	336	prohibitin	product is proposed to play a role in human cellular senescence and tumor suppression. Antiproliferative activity is reported to be localized to the 3' UTR, which is proposed to function as a trans-acting regulatory RNA.
PCBP2	569	148	1174	395	poly(rC) binding protein 2			Along with PCBP-1 and hnRNPK, it is one of the major cellular poly(rC)-binding proteins. The encoded protein contains three K-homologous (KH) domains which may be involved in RNA binding.
HSPB1	1100	147	1799	338	heat shock 27kDa protein 1
SCD	1121	146	2323	400	stearoyl-CoA desaturase (delta-9-desaturase)					SCD1 inhibition causes cancer cell death by depleting mono-unsaturated fatty acids.
CLIC1	837	145	1037	307	chloride intracellular channel 1
RPS3	3018	144	2453	390	ribosomal protein s3
KRT8	2185	142	4058	397	keratin 8
ATP5B	1348	142	1912	454	ATP synthase, H+ transporting mitochondrial F1 complex, beta subunit
ARHGDIA	1057	142	1426	319	Rho GDP dissociation inhibitor (GDI) alpha				Rho GDP-dissociation inhibitor alpha is associated with cancer metastasis in colon and prostate cancer
EIF4H	895	142	1249	298	eukaryotic translation initiation factor 4H
HDGF	580	142	821	294	hepatoma-derived growth factor
MDH2	567	141	1054	355	Malate Dehydrogenase, Mitochondrial				Malate dehydrogenase catalyzes the reversible oxidation of malate to oxaloacetate, utilizing the NAD/NADH cofactor											system in the citric acid cycle. The protein encoded by this gene is localized to the mitochondria and may play											pivotal roles in the malate-aspartate shuttle that operates in the metabolic coordination between cytosol and
ADAR	460	140	795	333	adenosine deaminase,		RNA-specific
SLC25A3	1921	140	1492	342	solute carrier family 25 (mitochondrial carrier; phosphate carrier), member 3							catalyzes the transport of phosphate into the mitochondrial matrix
LOC100505829	854	138	1525	379	miscRNA	WITHDRAWN
PA2G4	664	138	898	321	RNA-binding protein that is involved in growth regulation
KPNB1	911	137	1117	316	karyopherin (importin) beta 1			The import of proteins containing a nuclear localization signal (NLS) requires the NLS import receptor, a heterodimer of importin alpha and beta subunits also known as karyopherins.
CCT6A	697	137	829	263	chaperonin containing TCP1, subunit 6A (zeta 1)					The complex folds various proteins, including actin and tubulin.
HNRNPUL1	701	137	1059	325	This gene encodes a nuclear RNA-binding protein of the heterogeneous nuclear ribonucleoprotein (hnRNP) family.
ARPC1B	729	134	803	245	actin related protein 2/3 complex, subunit 1B, 41kDa
AHCY	674	134	1238	324	It catalyzes the reversible hydrolysis of S-adenosylhomocysteine (AdoHcy) to adenosine (Ado) and L-homocysteine (Hcy)
UQCRC1	644	134	860	301	ubiquinol-cytochrome c reductase core protein I
IMPDH2	1115	133	808	223	IMP (inosine 5'-monophosphate) dehydrogenase 2					catalyzes the NAD-dependent oxidation of inosine-5'-monophosphate into xanthine-5'-monophosphate, which is then converted into guanosine-5'-monophosphate. This gene is up-regulated in some neoplasms, suggesting it may play a role in malignant transformation. [																									This gene encodes the rate-limiting enzyme in the de novo guanine nucleotide biosynthesis.
C17orf76-AS1	733	133	1430	353	linc Rna?
KRT18	2471	132	2038	380	keratin 18
SF3B2	557	132	797	293	splicing factor 3b, subunit 2
EIF2AK1	485	132	631	286	Heme Regulated Initiation Factor 2 Alpha Kinase					Inhibits protein synthesis at the translation initiation level, in response to various stress conditions,									including oxidative stress, heme deficiency, osmotic shock and heat shock. Exerts its function through the										phosphorylation of EIF2S1 at 'Ser-48' and 'Ser-51', thus preventing its recycling.
HMGA1	1846	131	1804	276	high mobility group AT-hook 1				binds to the minor groove of A+T-rich regions in double-stranded DNA							metastatic progression of cancer cells
SNRPB	1161	131	713	230	small nuclear ribonucleoprotein polypeptides B and B1					involved in pre-mRNA splicing
TRIM28	915	131	1009	299	tripartite motif containing 28			transcription factor
ATP5F1	581	131	924	282	ATP synthase, H+ transporting, mitochondrial Fo complex, subunit B1							This gene encodes a subunit of mitochondrial ATP synthase.
CLTA	528	131	552	215	clathrin light chain A
SHMT2	1091	130	1469	283	serine hydroxymethyltransferase 2 (mitochondrial)					This gene encodes the mitochondrial form of a pyridoxal phosphate-dependent enzyme that catalyzes the reversible reaction of serine and tetrahydrofolate to glycine and 5,10-methylene tetrahydrofolate. The encoded product is primarily responsible for glycine synthesis.
GLTSCR2	994	129	1196	247	glioma tumor suppressor candidate region gene 2					PICT1 (GLTSCR2) is a potent regulator of the MDM2-P53 pathway and promotes tumor progression by retaining RPL11 in the nucleolus
MLEC	443	129	786	307	malectin	oligosaccharyltransferase complex subunit (non-catalytic)						Carbohydrate-binding protein with a strong ligand preference for Glc2-N-glycan
SRP9	1462	128	1299	287	signal recognition particle 9 kDa protein				SRP9 up-regulation as candidate biomarkers of colon cancer						SRP9 together with SRP14 and the Alu portion of the SRP RNA, constitutes the elongation arrest domain of Signal-recognition-particle. The complex of SRP9 and SRP14 is required for SRP RNA binding.
ARPC2	445	127	815	310	Actin-Related Protein 2/3 Complex Subunit 2					Functions as actin-binding component of the Arp2/3 complex which is involved in regulation of actin									polymerization
PRRC2C	439	127	790	337	proline-rich coiled-coil 2C
LOC100653236	1178	126	1313	254	miscRNA
EIF3E	843	126	1120	312	eukaryotic translation initiation factor 3, subunit E
EIF3B	482	126	631	297	Eukaryotic Translation Initiation Factor 3 Subunit B					Component of the eukaryotic translation initiation factor 3 (eIF-3) complex, which is required for several										steps in the initiation of protein synthesis.
CDK4	731	125	621	240	cyclin-dependent kinase 4			a member of the Ser/Thr protein kinase family					prognostic markers and bona fide oncogenes in EAC
GNB2	576	125	662	209	Guanine Nucleotide-Binding Protein G(I)/G(S)/G(T) Beta Subunit 2						Heterotrimeric G proteins are membrane bound GTPases that are linked to 7-TM receptors
PSMD2	782	124	1410	362	proteasome (prosome, macropain) 26S subunit, non-ATPase, 2						ne of the non-ATPase subunits of the 19S regulator lid. In addition to participation in proteasome function, this subunit may also participate in the TNF signalling pathway since it interacts with the tumor necrosis factor type 1 receptor.
EIF3H	685	124	908	316	eukaryotic translation initiation factor 3, subunit H
EIF3K	759	123	605	218	eukaryotic translation initiation factor 3, subunit K
EIF5A	576	122	648	231	Eukaryotic translation Initiation Factor 5a
PGD	487	122	897	336	6-Phosphogluconate Dehydrogenase, Decarboxylating					6-phosphogluconate dehydrogenase is the second dehydrogenase in the pentose phosphate shunt.
RPSAP58	547	121	417	164	small, monomeric, predominantly unstructured protein that functions as a positive regulator of the Wnt/beta-catenin signaling pathway. This protein interacts with a repressor of beta-catenin mediated transcription at nuclear speckles. It is thought to competitively block interactions of the repressor with beta-catenin, resulting in up-regulation of beta-catenin target genes
COPE	547	121	753	238	Coatomer Protein Complex, Subunit Epsilon					coatomer is a cytosolic protein complex that binds to dilysine motifs and reversibly associates with Golgi non-clathrin-coated vesicles.
RPL38	965	120	1574	259	ribosomal protein L38
FDPS	772	120	837	281	farnesyl diphosphate synthase			catalyzes the production of geranyl pyrophosphate and farnesyl pyrophosphate from isopentenyl pyrophosphate and dimethylallyl pyrophosphate																																catalyzed the NADPH-dependent reduction of dicarbonyl compounds, like 3,4-hexanedione and 1-phenyl-1,2-propanedione
FBL	705	120	502	201	fibrillarin	component of a nucleolar small nuclear ribonucleoprotein particle
EIF3I	684	119	844	289	eukaryotic translation initiation factor 3, subunit I
PPP1CA	542	119	669	226	serine/threonine-protein phosphatase PP1-alpha catalytic subunit						PP1 is a serine/threonine specific protein phosphatase known to be involved in the regulation of a variety of cellular processes, such as cell division, glycogen metabolism, muscle contractility, protein synthesis, and HIV-1 viral transcription. Increased PP1 activity has been observed in the end stage of heart failure.
PSMC3	519	119	652	251	proteosome 26sATPases Associated with a wide variety of cellular Activities) superfamily represents an ancientgroup of ATPases belonging to the ASCE
TLN1	424	118	786	297	talin 1	Probably involved in connections of major cytoskeletal structures to the plasma membrane
SDF4	587	117	1031	276	This gene encodes a stromal cell derived factor that is a member of the CREC protein family. The encoded protein contains six EF-hand motifs and calcium-binding motifs. This protein localizes to the Golgi lumen and may be involved in regulating calcium dependent cellular activities
MAGED1	681	116	748	232	melanoma antigen family D, 1			studies indicate for the first time that NRAGE could suppress metastasis of melanoma and pancreatic cancer probably through downregulation of MMP-2														tumor suppressor?
TIMP1	584	116	840	260	TIMP metallopeptidase inhibitor 1, also known as TIMP1, a tissue inhibitor of metalloproteinases, is a glycoprotein that is expressed from the several tissues of organisms.
EIF6	501	116	683	219	eukaryotic translation initiation factor 6
ANP32B	452	116	474	187	acidic leucine-rich nuclear phosphoprotein 32 family member B
DDX21	423	116	651	255	Nucleolar RNA Helicase II			Can unwind double-stranded RNA (helicase) and can fold or introduce a secondary structure to a									single-stranded RNA (foldase). Functions as cofactor for JUN-activated transcription. Involved in rRNA processing
LOC100507246	406	116	559	236	small nucleolar RNA host gene 16				miscRNA
CDKN1A	582	115	921	260	Cyclin-dependent kinase inhibitor 1A functions as a regulator of cell cycle progression at G1
MARS	591	114	1110	311	Methionyl-tRNA synthetase, cytoplasmic is an enzyme that charge tRNAs with their cognate amino acids
C11orf58	574	114	1015	306	small acidic protein uncharacterized
CYC1	485	114	455	160	cytochrome c-1
POLD2	498	114	598	213	polymerase (DNA directed), delta 2				This gene encodes the 50-kDa catalytic subunit of DNA polymerase delta.
FKBP4	447	114	528	215	peptidyl-prolyl cis-trans isomerase FKBP4
PRELID1	374	114	371	168	PRELI domain-containing protein 1, mitochondrial					The encoded protein is localized to mitochondria and may function as a cytoprotectant by regulating cell death and differentiation.
CYCS	1373	113	1302	269	cytochrome c, somatic			electron transport, initiation of apoptosis
PSMD13	423	112	511	218	26S proteasome non-ATPase regulatory subunit 13 isoform 1
RSL1D1	447	111	855	293	ribosomal L1 domain containing 1
PSMC4	543	110	458	208	This gene encodes one of the ATPase subunits, a member of the triple-A family of ATPases which have a chaperone-like activity. T
AARS	403	110	556	248	Alanyl-TRNA Synthetase, Cytoplasmic				Catalyzes the attachment of alanine to tRNA(Ala) in a two-step reaction: alanine is first activated by ATP to										form Ala-AMP and then transferred to the acceptor end of tRNA(Ala).
TUFM	591	109	690	210	Tu translation elongation factor, mitochondria
RUVBL2	485	109	726	226	Possesses single-stranded DNA-stimulated ATPase and ATP-dependent DNA helicase (5' to 3') activity;										hexamerization is thought to be critical for ATP hydrolysis and adjacent subunits in the ring-like structure										contribute to the ATPase activity
NUDC	447	109	525	179	Nuclear migration protein nudC
EIF3M	429	109	738	258	Eukaryotic Translation Initiation Factor 3 subunit M
ITGB5	342	108	413	201	integrin, beta 5
AKT1	612	107	516	218	The serine-threonine protein kinase
STARD7	449	107	630	211	stAR-related lipid transfer protein 7, mitochondrial
EIF5B	567	106	730	277	eukaryotic translation initiation factor 5B
SLC1A5	497	106	385	159	solute carrier family 1 (neutral amino acid transporter), member 5						mediates glutamine transport Required for Lung Cancer Cell Growth and Survival.
TMED9	448	106	628	230	Transmembrane Emp24 Domain-Containing Protein 9
KRT19	1136	105	1145	248	keratin 19
HLA-DRA	980	105	1469	297	major histocompatibility complex, class II, DR alpha					It plays a central role in the immune system by presenting peptides derived from extracellular proteins.
PRDX3	825	105	1432	252	peroxiredoxin 3		thioredoxin-dependent peroxide reductase, mitochondrial						This gene encodes a protein with antioxidant function and is localized in the mitochondrion.									a biomarker in hepatocellular carcinoma				lung cancer.
PRRC2A	461	105	679	214	Proline-Rich And Coiled-Coil-Containing Protein 2A
ATIC	377	105	630	269	AICAR Formyltransferase/IMP Cyclohydrolase					Bifunctional enzyme that catalyzes 2 steps in purine biosynthesis
LRRC59	456	104	701	241	leucine rich repeat containing 59			ribosome-binding protein p34
MGAT4B	978	102	479	181	mannosyl (alpha-1,3-)-glycoprotein beta-1,4-N-acetylglucosaminyltransferase, isozyme B									The encoded protein may play a role in regulating the availability of serum glycoproteins, oncogenesis, and differentiation
IRAK1	519	102	319	131	interleukin-1 receptor-associated kinase 1				serine/threonine kinases that become associated with the interleukin-1 receptor (IL1R) upon stimulation. This gene is partially responsible for IL1-induced upregulation of the transcription factor NF-kappa B.
PUF60	468	102	568	186	Poly-U Binding Splicing Factor 60KDa				This gene encodes a nucleic acid-binding protein that plays a role in a variety of nuclear processes, including pre-mRNA splicing and transcriptional regulation. The encoded protein forms a complex with the far upstream DNA element (FUSE) and FUSE-binding protein at the myelocytomatosis oncogene (MYC) promoter.
ITGA3	383	101	445	173	Integrin Alpha-3
NDUFS2	355	101	590	254	NADH Dehydrogenase [Ubiquinone] Iron-Sulfur Protein 2, Mitochondria
STK25	475	100	694	220	serine/threonine kinase 25			The encoded enzyme plays a role in serine-threonine liver kinase B1 (LKB1) signaling pathway to regulate neuronal polarization and morphology of the Golgi apparatus. The protein is translocated from the Golgi apparatus to the nucleus in response to chemical anoxia and plays a role in regulation of cell death.
ECHS1	387	100	462	169	enoyl CoA hydratase, short chain, 1, mitochondrial					The protein encoded by this gene functions in the second step of the mitochondrial fatty acid beta-oxidation pathway.
S100A16	355	100	332	151	S100 Calcium-Binding Protein A16				Calcium-binding protein. Binds one calcium ion per monomer
PSMD7	332	99	377	202	26S Proteasome Regulatory Subunit S12
DDX1	476	98	907	273	DEAD (Asp-Glu-Ala-Asp) box helicase 1				DEAD box proteins, characterized by the conserved motif Asp-Glu-Ala-Asp (DEAD), are putative RNA helicases											This gene encodes a DEAD box protein of unknown function. It shows high transcription levels in 2 retinoblastoma cell lines and in tissues of neuroectodermal origin.
LONP1	445	98	580	216	Lon Peptidase 1, Mitochondria
LGALS3	389	98	424	155	lectin, galactoside-binding, soluble, 3
SPINT2	559	97	848	242	serine peptidase inhibitor, Kunitz type, 2				a putative tumor suppressor
AKR1B1	511	97	766	247	Aldo-keto reductase family 1, member B1 (aldose reductase)
YKT6	381	97	477	212	Synaptobrevin Homolog YKT6			is one of the SNARE recognition molecules implicated in vesicular transport between secretory compartments.
GRINA	377	97	470	177	glutamate receptor, ionotropic, N-methyl D-aspartate-associated protein 1
JUP	360	97	506	203	Catenin (Cadherin-Associated Protein), Gamma 80kDa
AHSA1	346	96	496	207	Activator Of 90 KDa Heat Shock Protein ATPase Homolog 1						Cochaperone that stimulates HSP90 ATPase activity (By similarity). May affect a step in the endoplasmic										reticulum to Golgi trafficking
MCM2	514	95	492	163	minichromosome maintenance complex component 2						are involved in the initiation of eukaryotic genome replication
TCOF1	428	95	267	141	Part of a large pre-ribosomal ribonucleoprotein (RNP) complex
PSMA4	591	94	751	218	proteasome (prosome, macropain) subunit, alpha type, 4pr						This gene encodes a member of the peptidase T1A family, that is a 20S core alpha subunit of proteosome
CCNB1	545	94	451	162	cyclin B1	a regulatory protein involved in mitosis				might be a potent tool for predicting the clinical prognosis of meningioma patients.
MYBL2	391	94	336	119	v-myb myeloblastosis viral oncogene homolog (avian)-like 2						The protein encoded by this gene, a member of the MYB family of transcription factor genes, is a nuclear protein involved in cell cycle progression. The encoded protein is phosphorylated by cyclin A/cyclin-dependent kinase 2 during the S-phase of the cell cycle and possesses both activator and repressor activities. It has been shown to activate the cell division cycle 2, cyclin D1, and insulin-li…
PHB2	355	94	287	134	prohibitin 2		repressor of estrogen receptor activity
PRPF6	378	94	452	179	pre-mRNA-processing factor 6
HIGD1A	861	93	1157	255	HIG1 hypoxia inducible domain family, member 1A
QSOX1	740	92	1011	237	quiescin Q6 sulfhydryl oxidase 1			catalyse de novo disulphide formation				Catalyzes the oxidation of sulfhydryl groups in peptide and protein thiols to disulfides with the reduction to hydrogen peroxide															Quiescin sulfhydryl oxidase 1 promotes invasion of pancreatic tumor cells mediated by matrix metalloproteinases.
FAM129B	339	92	353	153	family with sequence similarity 129, member B						May play a role in apoptosis suppression. May promote melanoma cell invasion in vitro
SF3B4	318	92	322	154	Splicing Factor 3b, Subunit 4, 49kD				ubunit of the splicing factor SF3B required for 'A' complex assembly formed by the stable binding of U2										snRNP to the branchpoint sequence (BPS) in pre-mRNA.
ATP6V0E1	425	91	475	193	vacuolar ATP synthase subunit H			phagosome
MTHFD2	326	91	564	221	Bifunctional Methylenetetrahydrofolate Dehydrogenase/Cyclohydrolase,							Mitochondrial
CAPG	488	90	310	134	capping protein (actin filament), gelsolin-like				a member of the gelsolin/villin family of actin-regulatory proteins.						Overexpression of gelsolin-like actin-capping protein is associated with progression of lung adenocarcinoma. Shao F, et al. Tohoku J Exp Med, 2011. PMID 21908955.
COPS5	330	90	460	189	COP9 Signalosome Complex Subunit 5				Probable protease subunit of the COP9 signalosome complex (CSN), a complex involved in various cellular and										developmental processes. The CSN complex is an essential regulator of the ubiquitin (Ubl) conjugation pathway by											mediating the deneddylation of the cullin subunits of the SCF-type E3 ligase complexes, leading to decrease the Ubl
MMADHC	625	89	974	229	methylmalonic aciduria (cobalamin deficiency) cblD type, with homocystinuria							This gene encodes a mitochondrial protein that is involved in an early step of vitamin B12 metabolism.
SCP2	579	89	994	264	sterol carrier protein 2		?	SCPx protein is a peroxisome-associated thiolase that is involved in the oxidation of branched chain fatty acids, while the SCP2 protein is thought to be an intracellular lipid transfer protein																	SCP2 in the cellular defense against oxidative damage and found that a fluorescent fatty acid analog bound to SCP2 is protected against H2O2/Cu2+-induced oxidative damage
PIH1D1	318	89	349	149	PIH1 Domain-Containing Protein 1				may also function as a novel modulator of apoptosis pathway
RSL24D1	1033	88	783	194	ribosomal L24 domain containing 1
TRIOBP	312	88	357	164	TRIO And F-Actin-Binding Protein				May regulate actin cytoskeletal organization, cell spreading and cell contraction by directly binding and										stabilizing filamentous F-actin.
INS-IGF2	923	87	1910	319	insulin- insulin-like growth factor 2 read-through
DKC1	297	87	302	161	Dyskerin	Required for ribosome biogenesis and telomere maintenance. Probable catalytic subunit of H/ACA									small nucleolar ribonucleoprotein (H/ACA snoRNP) complex, which catalyzes pseudouridylation of rRNA
RPL36A-HNRNP	369	86	581	229	heterogeneous nuclear ribonucleoprotein H2
NDUFB9	351	86	514	190	NADH dehydrogenase (ubiquinone) 1 beta subcomplex, 9, 22kDa
FEN1	319	86	396	156	Flap Endonuclease 1		DNase IV	Structure-specific nuclease with 5'-flap endonuclease and 5'-3' exonuclease activities involved in DNA									replication and repair.
CYB561	613	85	440	154	cytochrome b-561		ferric-chelate reductase 2			b561 gene encoding an integral membrane protein of neuroendocrine storage vesicles of neurotransmitters and peptide hormones												cytochrome b561 expression in cells of lymphocytic origin and its complex regulation in tumor cells									reduction od ascorbate radicals
SLC7A5	510	85	420	154	solute carrier family 7 (amino acid transporter light chain, L system), member 5								essential roles of LAT1 in the cell proliferation and occurrence of malignant phenotypes.
RANGAP1	392	85	412	172	RanGAP1, is a homodimeric 65-kD polypeptide that specifically induces the GTPase activity of RAN, but not of RAS by over 1,000-fold.
CTNNBL1	299	85	390	168	beta-catenin-like protein 1			The protein encoded by this gene is a component of the pre-mRNA-processing factor 19-cell division cycle 5-like (PRP19-CDC5L) protein complex, which activates pre-mRNA splicing and is an integral part of the spliceosome. The encoded protein is also a nuclear localization sequence binding protein, and binds to activation-induced deaminase and is important for antibody diversification.
KRT17	1085	84	1125	209	keratin 17
SDHD	790	84	789	184	succinate dehydrogenase complex, subunit D, integral membrane protein							complex II of the respiratory chain, which is specifically involved in the oxidation of succinate, carries electrons from FADH to CoQ.
FCGRT	733	84	657	210	Fc fragment of IgG, receptor, transporter, alpha					a receptor that binds the Fc region of monomeric immunoglobulin G
ASS1	522	82	522	196	argininosuccinate synthase 1			catalyzes the penultimate step of the arginine biosynthetic pathway
BCL2L1	405	81	360	147	BCL2L1 is an important apoptosis regulating gene
PPDPF	385	81	419	131	pancreatic progenitor cell differentiation and proliferation factor homolog
WDR34	366	80	235	104	This gene encodes a member of the WD repeat protein family.
PRPF31	341	80	291	112	PRP31 Pre-MRNA Processing Factor 31 Homolog. This gene encodes a component of the spliceosome complex and is one of several retinitis pigmentosa-causing genes. when the gene product is added to the spliceosome complex, activation occurs.																							Serologically Defined Breast Cancer Antigen NY-BR-99
MGLL	290	80	524	209	Monoacylglycerol Lipase			Converts monoacylglycerides to free fatty acids and glycerol. Hydrolyzes the endocannabinoid									2-arachidonoylglycerol, and thereby contributes to the regulation of endocannabinoid signaling, nociperception and											perception of pain (By similarity). Regulates the levels of fatty acids that serve as signaling molecules and promote
LAS1L	291	79	503	202	Ribosomal Biogenesis Protein LAS1L				Involved in the biogenesis of the 60S ribosomal subunit. Required for maturation of the 28S rRNA.
H1FX	1063	76	651	98	H1 histone family, member X
KRT7	651	72	1158	206	keratin7
HAUS4	242	72	231	121	HAUS Augmin-Like Complex Subunit 4				Contributes to mitotic spindle assembly, maintenance of centrosome integrity and completion of cytokinesis as										part of the HAUS augmin-like complex
TIMM17A	343	71	460	165	mitochondrial import inner membrane translocase subunit Tim17-A						protein translocase activity			Primary active carrier-mediated transport of a protein across a membrane, driven by the hydrolysis of the diphosphate bond of inorganic pyrophosphate, ATP, or another nucleoside triphosphate
TIMM50	313	71	280	108	translocase of inner mitochondrial membrane 50 homolog (S. cerevisiae)
FH	296	71	330	175	fumarate hydratase		The protein encoded by this gene is an enzymatic component of the tricarboxylic acid (TCA) cycle, or Krebs cycle, and catalyzes the formation of L-malate from fumarate.
BOP1	304	70	206	109	ribosomal protein SA pseudogene 58
NUP188	267	70	275	129	nucleoporin NUP188 homolog
KRT6A	965	69	1440	209	keratin 6A
NDUFB5	370	69	500	140	The protein encoded by this gene is a subunit of the multisubunit NADH:ubiquinone oxidoreductase (complex I).
CD63	414	68	422	169	CD63 molecule		a member of the transmembrane 4 superfamily, also known as the tetraspanin family								The encoded protein is a cell surface glycoprotein that is known to complex with integrins								Also this gene has been associated with tumor progression.
CA12	290	68	337	141	Carbonic Anhydrase 12			Furthermore, as CA IX is a hypoxia- and HIF-1-inducible enzyme, its expression can be used as a									biomarker for hypoxic tumors.
CENPB	206	68	123	71	Centromere protein B			It is a DNA-binding protein that is derived from transposases of the pogo DNA transposon family
CAD	226	68	187	100	carbamoyl-phosphate synthetase 2, aspartate transcarbamylase, and dihydroorotase								This gene encodes a trifunctional protein which is associated with the enzymatic activities of the first 3 enzymes in the 6-step pathway of pyrimidine de novo biosynthesis: carbamoylphosphate synthetase (CPS II), aspartate transcarbamoylase, and dihydroorotase
UBE2V2	822	67	658	198	ubiquitin-conjugating enzyme E2 variant 2				lack the conserved cysteine residue that is critical for the catalytic activity of E2s								differentiation of monocytes and enterocytes
KIAA0101	342	67	313	108	The results uncovered a critical role for PCNA-associated								factor PAF15 (p15(PAF)/KIAA0101) ubiquitylation during DNA								replication. During unperturbed S phase, chromatin-associated PAF15
SCRIB	190	67	99	62	scribbled planar cell polarity protein
SEMA4B	265	67	342	153	Semaphorin-4B			Inhibits axonal extension by providing local signals to specify territories inaccessible for growing axons
KRT5	1189	66	1432	227	keratin 5
CNIH	336	66	566	179	Involved in the selective transport and maturation of TGF-alpha family proteins interacts with not fully N-glycosylated proteins
SREBF2	299	66	483	162	Sterol Regulatory Element-Binding Transcription Factor 2						This gene encodes a ubiquitously expressed transcription factor that controls cholesterol homeostasis by stimulating											transcription of sterol-regulated genes. The encoded protein contains a basic helix-loop-helix-leucine zipper										(bHLH-Zip) domain
EDEM2	226	66	298	141	ER Degradation-Enhancing Alpha-Mannosidase-Like Protein 2						Involved in endoplasmic reticulum-associated degradation (ERAD) that targets misfolded glycoproteins for										degradation in an N-glycan-dependent manner. It lacks mannosidase activity. Extracts misfolded glycoproteins, but not											glycoproteins undergoing productive folding, from the calnexin cycle
TRIB3	221	65	166	83	The protein encoded by this gene is a putative protein kinase that is induced by the transcription factor NF-kappaB
IGFBP2	309	63	282	96	insulin-like growth factor-binding protein 2 precursor					biomarker of cancer
OAS3	195	63	187	101	2'-5'-Oligoadenylate Synthase 3			Interferon-induced, dsRNA-activated antiviral enzyme which plays a critical role in cellular innate antiviral										response. In addition, it may also play a role in other cellular processes such as apoptosis, cell growth,										differentiation and gene regulation.
DSG2	221	62	381	163	Desmoglein-2		This gene product is a		calcium-binding transmembrane glycoprotein component of desmosomes in vertebrate epithelial cells
SFN	270	61	213	99	Binds to a large number of partners, usually by recognition of a phosphoserine or phosphothreonine motif.										Binding generally results in the modulation of the activity of the binding partner. When bound to KRT17, regulates										protein synthesis and epithelial cell growth by stimulating Akt/mTOR pathway (By similarity)
RABAC1	259	61	221	96	Rab acceptor 1 (prenylated)			General Rab protein regulator required for vesicle formation from the Golgi complex.								May control vesicle docking and fusion by mediating the action of Rab GTPases to the SNARE complexes.
AKR1C3	276	61	416	142	Aldo-keto reductase family 1 member C3				These enzymes catalyze the conversion of aldehydes and ketones to their corresponding alcohols by utilizing NADH and/or NADPH as cofactors.														Arachidonic acid metabolism			Steroid hormone biosynthesis
JAG1	203	61	277	147	CD339 Antigen		Ligand for multiple Notch receptors and involved in the mediation of Notch signaling.
SSBP1	392	60	374	153	single-stranded DNA binding protein 1, mitochondrial					SSBP1 is a housekeeping gene involved in mitochondrial biogenesis
RFC2	344	60	225	92	replication factor C (activator 1) 2, 40kDa				DNA replication, repair
EDC3	224	60	243	117	Enhancer of mRNA-decapping protein 3				EDC3 is associated with an mRNA-decapping complex required for removal of the 5-prime cap from mRNA prior to its degradation from the 5-prime end
RBBP6	218	60	427	196	E3 Ubiquitin-Protein Ligase RBBP6				E3 ubiquitin-protein ligase which promotes ubiquitination of YBX1, leading to its degradation by the									proteasome.
TSIX	298	59	385	171	It is a WD40 repeat-containing nucleolar protein involved in rRNA processing, thereby controlling the cell cycle.[3] It is required for the maturation of the 25S and 5.8S ribosomal RNAs. It may serve as an essential factor in ribosome formation that coordinates processing of the spacer regions in pre-rRNA.
SPTSSA	209	59	257	136	Serine Palmitoyltransferase Small Subunit A				Serine palmitoyltransferase (SPT; EC 2.3.1.50) catalyzes the first committed and rate-limiting step in sphingolipid										biosynthesis. SSSPTA is a small SPT subunit that stimulates SPT activity and confers acyl-CoA preference to the SPT											catalytic heterodimer of SPTLC1
UPP1	238	58	186	92	uridine phosphorylase 1			in the presence of orthophosphate, catalyze the reversible phosphorolysis of uridine to free bases and ribose-1-phosphate or deoxyribose-1-phosphate																Pyrimidine nucleoside phosphorylases can add ribose or deoxyribose to pyrimidine bases to form nucleosides that can be incorporated into RNA or DNA
BYSL	232	57	118	58	Human bystin is a cytoplasmic protein directly binding to trophinin, a cell adhesion molecule potentially involved in human embryo implantation.
MAL2	276	57	407	151	a multispan transmembrane protein belonging to the MAL proteolipid family							It is required for transcytosis, an intracellular transport pathway used to deliver membrane-bound proteins and exogenous cargos from the basolateral to the apical surface.
ANAPC13	260	57	415	155	Anaphase-Promoting Complex Subunit 13				Component of the anaphase promoting complex/cyclosome (APC/C), a cell cycle-regulated E3 ubiquitin ligase										that controls progression through mitosis and the G1 phase of the cell cycle.
BRI3	938	56	588	105	brain protein I3		wnt signalling		colon cancer progression
C7orf73	243	56	293	122	Uncharacterized Protein C7orf73
TRIAP1	167	56	144	83	TP53-Regulated Inhibitor Of Apoptosis 1				Mediates cell survival by inhibiting activation of caspase-9 which prevents induction of apoptosis
CRABP2	364	55	254	87	cellular retinoic acid binding protein 2				Molecular determinants of retinoic acid sensitivity in pancreatic cancer.
SLC39A6	333	55	297	159	solute carrier family 39 (zinc transporter), member 6					LIV-1 is involved in prostate cancer progression as an intracellular target of growth factor receptor signaling which promoted EMT and cancer metastasis
C10orf2	168	54	109	73	TWINKLE hexameric DNA helicase which unwinds short stretches of double-stranded DNA in the 5' to 3'									direction and, along with mitochondrial single-stranded DNA binding protein and mtDNA polymerase gamma, is thought to											play a key role in mtDNA replication.
DUSP4	188	53	320	144	Dual Specificity Protein Phosphatase 4															and ERK2
DPM1	279	51	330	100	dolichyl-phosphate mannosyltransferase polypeptide 1, catalytic subun							Dolichol-phosphate mannose (Dol-P-Man) serves as a donor of mannosyl residues on the lumenal side of the endoplasmic reticulum (ER).													Human DPM1 lacks a carboxy-terminal transmembrane domain and signal sequence and is regulated by DPM2. [
ATAD3A	217	51	148	89	ATPase family, AAA domain containing 3A				contribute to the stabilization of large mitochondrial DNA (mtDNA)-protein complexes called nucleoids
PSRC1	213	51	196	96	Proline/Serine-Rich Coiled-Coil 1This gene encodes a proline-rich protein.							Required for normal progression through mitosis.
MRPL41	466	50	301	83	mitochondrial ribosomal protein L41
NDUFA7	168	50	222	119	NADH Dehydrogenase [Ubiquinone] 1 Alpha Subcomplex Subunit 7
TRIM29	320	49	497	132	tripartite motif containing 29			involved in nucleic acid binding			it may act as a transcriptional regulatory factor involved in carcinogenesis and/or differentiation.
AKAP9	380	48	330	166	A kinase (PRKA) anchor protein (yotiao) 9				binding to the regulatory subunit of protein kinase A (PKA) and confining the holoenzyme to discrete locations within the cell
POSTN	274	48	566	157	Periostin is a protein that in humans is encoded by the POSTN gene.[1][2] Periostin functions as a ligand for alpha-V/beta-3 and alpha-V/beta-5 integrins to support adhesion andmigration of epithelial cells
LOC100652744	220	48	273	104	miscRNA WITHDRAWN
FOXRED2	172	48	263	126	FAD-Dependent Oxidoreductase Domain-Containing Protein 2						Probable flavoprotein which may function in endoplasmic reticulum associated degradation (ERAD). May bind										non-native proteins in the endoplasmic reticulum and target them to the ubiquitination machinery for subsequent										degradation
CHAF1A	149	48	140	81	Chromatin Assembly Factor 1 Subunit A				Core component of the CAF-1 complex, a complex thought to mediate chromatin assembly in DNA replication and											DNA repair. Assembles histone octamers onto replicating DNA in vitro.
RPP25	164	47	145	76	ribonuclease P/MRP 25kDa subunit
LAMB3	152	46	193	110	Laminin-5 Subunit Beta			Binding to cells via a high affinity receptor, laminin is thought to mediate the attachment, migration and										organization of cells into tissues during embryonic development
AKR1C2	369	45	409	111	aldo-keto reductase family 1, member C2 (dihydrodiol dehydrogenase 2; bile acid binding protein; 3-alpha hydroxysteroid dehydrogenase, type III)														These enzymes catalyze the conversion of aldehydes and ketones to their corresponding alcohols using NADH and/or NADPH as cofactors.													Overexpression of AKR1C2 is associated with disease progression in prostatic cancer
SFRP2	260	45	426	134	secreted frizzled-related protein 2
TTC7A	159	45	152	78	Tetratricopeptide Repeat Protein 7A				act as chaperones or scaffolding proteins
AGR2	328	44	450	133	anterior gradient 2 homolog (Xenopus laevis)				Protein disulfide isomerase family A, member 17
CREB3L1	169	44	142	79	cAMP responsive element binding protein 3-like 1					The protein encoded by this gene is normally found in the membrane of the endoplasmic reticulum (ER). However, upon stress to the ER, the encoded protein is cleaved and the released cytoplasmic transcription factor domain translocates to the nucleus. There it activates the transcription of target genes by binding to box-B elements.
BCAN	401	43	244	78	brevican		a member of the lectican family of chondroitin sulfate proteoglycans that is specifically expressed in the central nervous system
AKR1C1	231	43	348	114	aldo-keto reductase family 1, member C1
SRP19	182	43	239	124	signal recognition particle 19kDa			SRP-dependent cotranslational protein targeting to membrane, organism-specific biosystem
KRT14	1148	42	967	149	keratin 14
KRT16	317	41	173	74	keratin 16
EEF1A2	305	40	455	102	eukaryotic translation elongation factor 1 alpha 2
LOC100652765	157	39	75	46	PREDICTED: Homo sapiens hypothetical LOC100652765 (LOC100652765), miscRNA
ZCCHC7	149	39	197	117	Zinc Finger CCHC Domain-Containing Protein 7
C6orf130	144	39	192	92	OARD1	O-acyl-ADP-ribose deacylase 1			Deacetylates O-acetyl-ADP ribose, a signaling molecule generated by the deacetylation of acetylated lysine										residues in histones and other proteins. Catalyzes the deacylation of O-acetyl-ADP-ribose, O-propionyl-ADP-ribose and												O-butyryl-ADP-ribose, yielding ADP-ribose plus acetate, propionate and butyrate, respectively
TXNDC9	245	38	287	121	thioredoxin family domain containing 9
NRM	112	38	110	71	Nuclear Envelope Membrane Protein				The protein encoded by this gene contains transmembrane domains and resides within the inner nuclear membrane, where it is tightly associated with the nucleus. This protein shares homology with isoprenylcysteine carboxymethyltransferase enzymes
CCDC130	179	36	177	75	coiled-coil domain-containing protein 130				uncharacterized
ID4	173	36	333	131	inhibitor of DNA binding 4, dominant negative helix-loop-helix protein							This gene encodes a member of the inhibitor of DNA binding (ID) protein family. These proteins are basic helix-loop-helix transcription factors which can act as tumor suppressors but lack DNA binding activity.
CEACAM6	168	36	332	123	Carcinoembryonic Antigen-Related Cell Adhesion Molecule 6							Carcinoembryonic antigen (CEA; MIM 114890) is one of the most widely used tumor markers in serum immunoassay											determinations of carcinoma.
TMPRSS4	149	36	181	77	transmembrane protease, serine 4				This gene was identified as a gene overexpressed in pancreatic carcinoma.
BCL3	99	36	76	53	B-Cell Lymphoma 3-Encoded Protein				Contributes to the regulation of transcriptional activation of NF-kappa-B target genes
PSMC3IP	107	35	86	56	PSMC3-Interacting Protein
BCYRN1	749	33	761	82	brain cytoplasmic RNA 1				no protein coding rna
KRT13	581	33	1166	122	keratin 13
PDLIM4	156	33	111	56	actin binding protein, tumor suppressor
C8orf4	165	33	202	79	TC1 thyroid cancer protein 1 positive regulator of the Wnt/beta-catenin signaling pathway
KRT15	165	33	238	84	keratin 15
ISY1-RAB43	135	33	109	57	The read-through transcript encodes a protein that shares sequence identity with the upstream gene product, but its C-terminus is distinct due to a frameshift relative to the downstream gene.
ALDH3B1	114	33	110	65	aldehyde dehydrogenase 3B1			The aldehyde dehydrogenases are a family of isozymes that may play a major role in the detoxification of aldehydes											generated by alcohol metabolism and lipid peroxidation.
TRPS1	209	32	153	69	trichorhinophalangeal syndrome I				transcription factor that represses GATA-regulated genes						TRPS-1 was also found to be expressed in a high proportion of ER(-) ductal epithelial breast cancers
CRIPT	128	32	153	75	cysteine-rich interactor of PDZ3
OFD1	111	32	221	117	Oral-Facial-Digital Syndrome 1 Protein				Component of the centrioles controlling mother and daughter centrioles length. Recruits to the centriole										IFT88 and centriole distal appendage-specific proteins including CEP164. Involved in the biogenesis of the cilium, a											centriole-associated function.
CAPN3	172	31	218	102	calcium-activated neutral proteinase 3				a major intracellular protease
ZNF689	114	31	89	49	zinc finger protein 689		transcription-involved protein upregulated in HCC 1
POC5	141	30	124	74	POC5 centriolar protein homolog			centrin-binding protein
ATG4D	101	30	115	67	AUT-Like 4, Cysteine Endopeptidase
DLL3	198	29	49	28	delta-like 3		functions as Notch ligands that are characterized by a DSL domain, EGF repeats, and a transmembrane domain
MAP3K1	97	29	100	70	Mitogen-Activated Protein Kinase Kinase Kinase 1					Component of a protein kinase signal transduction cascade. Activates the ERK and JNK kinase pathways by										phosphorylation of MAP2K1 and MAP2K4.
SPDEF	401	28	104	26	SAM pointed domain containing ets transcription factor					(overepressed in many cancers)
CFI	213	28	381	107	complement factor I		This gene encodes a serine proteinase that is essential for regulating the complement cascade.
CHGA	303	27	188	62	chromogranin A (parathyroid secretory protein 1)					This gene product is a precursor to three biologically active peptides; vasostatin, pancreastatin, and parastatin.
ALDH3A1	273	27	293	59	aldehyde dehydrogenase 3 family, member A1					Aldehyde dehydrogenases oxidize various aldehydes to the corresponding acids.
DHRS2	185	27	130	52	dehydrogenase/reductase (SDR family) member 2					1. Hep27 is a NADPH-dependent dicarbonyl reductase enzyme active on xenobiotics.								In human endometrial carcinoma cells, the Hep27 protein encoded by DHRS2 is specifically upregulated in mitochondria by the ERM/ETV5 transcription factor and Hep27 has a protective role against apoptosis induced by oxidative stres
TXNDC5	115	27	54	36	thioredoxin domain containing 5 (endoplasmic reticulum)						a protein-disulfide isomerase.			Its expression is induced by hypoxia and its role may be to protect hypoxic cells from apoptosis.
TSEN2	98	27	134	82	TRNA-Splicing Endonuclease Subunit Sen2				Constitutes one of the two catalytic subunit of the tRNA-splicing endonuclease complex, a complex responsible										for identification and cleavage of the splice sites in pre-tRNA. It cleaves pre-tRNA at the 5'- and 3'-splice sites to										release the intron.		This endonuclease catalyzes the first step in RNA splicing which is the removal of introns.
MYL5	196	26	33	21	myosin, light chain 5, regulatory			a component of the hexameric ATPase cellular motor protein myosin
MYCN	203	25	90	42	v-myc myelocytomatosis viral related oncogene, neuroblastoma derived (avian)
KRT6B	136	25	208	80	keratin 6b
SOX2	133	25	189	72	transcription factor SOX-2																																				mitochondria.
FAM83A	162	24	64	36	family with sequence similarity 83, member A					tumor antigen BJ-TSA-9; tumor-specific gene expressed in prostate protein
GATA3	147	24	226	79	GATA binding protein 3			belongs to the GATA family of transcription factors					contains two GATA-type zinc fingers
TRIM16L	120	24	89	57	tripartite motif containing 16-like
WFDC2	93	24	111	59	WAP Four-Disulfide Core Domain Protein				functions as a protease inhibitor in many family members
PAPD5	94	24	174	85	TUTase 3; terminal uridylyltransferase 3;				Plays a role in replication-dependent histone mRNA degradation. May be involved in the terminal uridylation									of mature histone mRNAs before their degradation is initiated. DNA polymerase, probably involved in DNA repair.
PMEL	610	23	195	57	premelanosome protein
KLF2	317	23	184	60	Kruppel-like factor 2 (lung)			zinc finger transcription factors			T-cell trafficing
FAM20C	84	23	78	61	family with sequence similarity 20, member C				golgi-enriched fraction casein kinase
ANO1	92	22	145	78	anoctamin 1, calcium activated chloride channel					oral cancer overexpressed 2;
ASCL1	470	21	75	40	transcription factor
TMEM64	119	21	154	81	transmembrane protein 64
AKR1B10	96	21	97	53	Aldo-keto reductase family 1, member B10 (aldose reductase)
GFRA1	97	21	172	95	The protein encoded by this gene is a member of the					GDNF receptor family.		It is a glycosylphosphatidylinositol(GPI)-linked cell surface receptor for both GDNF and NTN, and mediates activation of the RET tyrosine kinase receptor.
CPNE5	93	20	67	34	This gene is one of several genes that encode a calcium-dependent protein containing two N-terminal type II C2 domains and an integrin A domain-like sequence in the C-terminus.																May function in membrane trafficking. Exhibits calcium-dependent phospholipid binding properties.
ESR1	125	19	66	35	estrogen receptor 1		an estrogen receptor, a ligand-activated transcription factor composed of several domains important for hormone binding, DNA binding, and activation of transcription.
ALDH3B2	121	19	118	51	aldehyde dehydrogenase 3 family, member B2						The expression of these transcripts is restricted to the salivary gland among the human tissues examined.
UPK3B	69	19	77	48	Uroplakin-3b		Component of the asymmetric unit membrane (AUM)
BMPR1B	127	18	64	42	bone morphogenetic protein receptor, type IB				member of the bone morphogenetic protein (BMP) receptor family of transmembrane serine/threonine kinases
LOC100507577	84	18	113	54	lncRNA																																				ligase activity of SCF-type complexes such as SCF, CSA or DDB2.
SOX10	165	17	70	35	transcription factor SOX-10			metastasis melanoma
KRT81	170	17	139	32	keratin 81
LRMP	128	17	227	76	lymphoid-restricted membrane protein					?
ZNF92	91	16	101	65	zinc finger protein 92
SLC46A3	82	16	140	71	solute carrier family 46, member 3
SCUBE2	103	15	97	48	signal peptide, CUB domain, EGF-like 2				breast tumor suppressor
SHD	90	14	38	25	Src homology 2 domain containing transforming protein D
SOX8	85	13	73	29	SRY (sex determining region Y)-box 8				transcription factor
CLCA2	125	12	121	39	chloride channel accessory 2			It may also serve as adhesion molecule for lung metastatic cancer cells, mediating vascular arrest and colonization, and furthermore, it has been implicated to act as a tumor suppressor gene for breast cancer.
MLANA	95	12	73	31	The encoded protein binds to multiple sugars with a preference for fucose and mannose.
DUSP9	74	12	72	30	dual specificity phosphatase 9			These phosphatases inactivate their target kinases by dephosphorylating both the phosphoserine/threonine and phosphotyrosine residues
COLEC11	84	11	54	22	collectin sub-family member 11
AIPL1	94	11	130	49	aryl hydrocarbon receptor interacting protein-like 1					The photoreceptor/pineal -expressed gene				LCA4 ?
GNB3	85	11	75	30	guanine nucleotide binding protein (G protein), beta polypeptide 3
GABRP	81	11	147	54	gamma-aminobutyric acid (GABA) A receptor, pi					?
FGF14	50	11	58	34	fibroblast growth factor 14
ZNF750	66	10	58	27	ZNF750																																		cancer cell migration, invasion and tumor growth
CPA3	58	10	58	34	carboxypeptidase A3 (mast cell)
RNU1-9	146	9	67	43	RNA, U1 small nuclear 9
GBP6	64	9	53	24	guanylate binding protein family, member 6
GPR17	65	9	77	36	G protein-coupled receptor 17			GPR17, a Gi-coupled orphan receptor at intermediate phylogenetic position between P2Y and CysLT receptors, is specifically activated by both uracil nucleotides and cysteinyl leukotrienes
PGR	50	9	69	35	progesterone receptor
AGR3	74	8	51	30	anterior gradient 3 homolog			protein disulphide isomerase			markers for ovarian and breast cancer
LOC386758	53	8	61	44	uncharacterized LOC386758			?
TCL1A	174	7	77	14	oncogene	(T cell leukemia/lymphoma oncogene)
CFC1	128	7	101	22	signalling during embryonic development with EGF motif (right/left)
MST1P9	42	7	63	36	macrophage stimulating 1 (hepatocyte growth factor-like) pseudogene 9
RNU1-8	107	6	61	32	RNA, U1 small nuclear 8
F2	103	6	174	37	coagulation factor II (thrombin)
SERPINA6	65	6	107	37	serpin peptidase inhibitor, clade A (alpha-1 antiproteinase, antitrypsin), member 6								major transport protein for glucorticoids and progestins in the blood of most vertebrates
SCGN	55	6	53	33	secretagogin, EF-hand calcium binding protein					This protein is thought to be involved in KCL-stimulated calcium flux and cell proliferation.								expression in clear-cell renal cell carcinomas is associated with a high metastasis rate
LOC651536	65	5	71	28	immunoglobulin iota chain-like
KANSL1-AS1	59	5	51	17	KANSL1 antisense RNA 1 (non-protein coding)
SCGB2A2	82	2	30	19	breast cancer cells marker			mammaglobin
